# Supplementary material for: Systems metabolic engineering of Escherichia coli for the bioproduction of biliverdin and phycoerythrobilin
Source: Front Plant Sci. 2025 Jul 25;16:1640158. doi: 10.3389/fpls.2025.1640158 (PMC12331624; doi:10.3389/fpls.2025.1640158)
Supplement: Supplementary file 2 [file Table1.xlsx]

## Sheet: Sheet1
Table S1. The gene sequences of NhHO1, NhPebA, NhPebB
> NhHO1
ATGGCCTTTGTCGCCGCCCCCGCCACGGCGGCCGGCCTCGCCGCCACCCGCGGCGGTGCCTTTACCACCACCGCCCGCCCCGGCCGCGTCGTGGCCGCCGCGGCCGCGGCGCCCGCCCCCGCCCGCCGCACGGCGCCACGCATGTATGGCCCGCCCGCGTCGACGGGCTCGCCGCCGACGGGGGAGCGGTCGGCGAAGCTCACCGACCCGGACCGGCGGCCGGGCAGCCTCAAGGGCTTTGTGAATGAGATGCGCATGGTCGCGATGAAGCTGCACACCAAGGACCAGGCGAAGGAGGGCATGCAGGAGAAGAGCACCCTTCCCATCACCGAGTGGAAGCCGAAGCAGTCGGACTTTGTTCAGTTCCTCGCGGACTCGCTCCACGTGTACGAGTACTTT…
> NhPebA
ATGGACTTTATCGTGCACATGCTGGGGGTGATGCGGGCGGAGCTGACGGGCGTCACGGACCTGCCGTTTGAGGAGTCGCTGAGCTTGCAGACGGGGAAGAAGCGGCCCGCGCGGATCGAGTCGTGGAACTTCTCGGCCGACGGGTTCCGCAAGATCCGCGCCACCTACATTGACGCCGGCCTCCCCGCGCAGGTGTTCAACAGCGTCTGGTACCCCGACCCCGCGTACGACCTGCCGCTGCTGGGCATTGACTTTCTCGCGTTTGGCAAAAAGCGCGTCCTCTGCATCCTCGACTTCCAGCCGCTATCGCAGGAGCGCGCCTACCTCGACAAGTACATCGCGCCGCTGGCGGCGATCAAGGCCAAGTACCCGGGGCTGGCGGGCAAGATGAGCAGCCGC…
> NhPebB
ATGAAGGAGCGGCTGCCCGACCTTGGGCCGTACCCCATCCCGGACGGGTACGTCCACAAGGAGGCGATGACGGGCAAGGGCAAGCGCGCCGCGCTCGTCACCACCGACGCGTACGCGTACCAGACGCCCAAGCTCCGCCAAATCCGCGCGGCGCACGTGCAGGGCGGGGCGGCGCTGCAGGTGCTCAACTATGTCATCTTCCCGCACATGAACTACCGGATCCCGTTTTTCGGGGCCGACCTGGTCACCCTGCCGGGTGGCCACCTGATTGCGCTCGACATGCAGCCGCTGTTCCATACGGACGAGTACAAGGCGGAGTTTTACGACGCCTTTAAGGCCGTCCACGCCAAGCACCAGGCGGTGCTCCCCTGGGGCGGTGACTTCCCGGCCGAGGCGGCC…

## Sheet: Sheet2
Table S2. The detailed information of recombinant plasmids
Cell Strains	Recombinant plasmid
PET	pETDuet-Ⅰ
NhH	pED-NhHO1
APH	pED-ApHO1
APH-AB	pED-ApHO1 & pRD-NhPebA-NhPebB
APH-S	pED-ApHO1-PebS

## Sheet: Sheet3
Table S3. Comparisons of NhHO1, ApHO1, NhPebA, NhPebB and PebS in terms of gene / protein structure
Name	NhHO1	ApHO1	NhPebA	NhPebB	PebS
Length of CDS (bp)	648	729	801	729	702
Size of protein (AA)	215	242	266	242	233
Molecular weight (KDa)	23.26	27.68	28.93	27.11	27.26
Isoelectric point	10.59	5.54	5.02	5.65	5.67
Alpha helix (%)	38.14	68.6	42.86	42.56	50.64
Extended strand (%)	3.26	2.48	12.78	11.98	15.45
Beta turn (%)	2.79	1.65	0.75	0.83	1.72
Random coil (%)	55.81	27.27	43.61	44.63	32.19
Signal peptide	0	0	0	0	0
Transmembrane helices	0	0	0	0	0
